# Supplementary material for: Is Running Power a Useful Metric? Quantifying Training Intensity and Aerobic Fitness Using Stryd Running Power Near the Maximal Lactate Steady State
Source: Sensors (Basel). 2023 Oct 26;23(21):8729. doi: 10.3390/s23218729 (PMC10649254; doi:10.3390/s23218729)
Supplement: Supplementary file 1 [file sensors-23-08729-s001.zip]

Archive with 1 entries (1 files):
- sensors-2662249-supplementary.pdf
